# Supplementary material for: Mass spectrometry-based proteomics identify novel serum osteoarthritis biomarkers
Source: Arthritis Res Ther. 2022 May 23;24:120. doi: 10.1186/s13075-022-02801-1 (PMC9125906; doi:10.1186/s13075-022-02801-1)
Supplement: Supplementary file 1 — Additional file 1: Table S1. Mass Spectrometry Protein Identification. Table S2. Pairwise differential expression analysis. [file 13075_2022_2801_MOESM1_ESM.xlsx]

## Sheet: Table S1
TABLE S1. Mass Spectrometry Protein Identification
Gene	Protein	Razor & unique peptides	Missing value across the whole dataset
ACTB;ACTG1	Actin, cytoplasmic 1;Actin, cytoplasmic 2	15	0
A0A0C4DH43	Uncharacterized protein fragment	4	3
A0A0G2JMB2	Immunoglobulin alpha-2 chain C region (fragment)	4	0
A0A0G2JPR0	Complement C4-A (Hu)	6	0
A0A0G2JRQ6	Uncharacterized protein fragment	5	1
A0A0J9YXX1	Uncharacterized protein fragment	2	2
A0A0J9YY99	Uncharacterized protein fragment	11	0
A1BG	Alpha-1B-glycoprotein	35	0
A2M	Alpha-2-macroglobulin	139	0
ACTA1/C1/G2/A2	Actin, alpha skeletal muscle;Actin, alpha cardiac muscle 1;Actin, gamma-enteric smooth muscle;Actin, aortic smooth muscle	2	22
ADIPOQ	Adiponectin	5	9
AFM	Afamin	57	0
AGT	Angiotensinogen;Angiotensin-1/2/3/4;Angiotensin 1-9/1-7/1-5/1-4	27	0
AHSG	Alpha-2-HS-glycoprotein/chain A/chain B	21	0
ALB	Albumin	2	12
AMBP	Protein AMBP;Alpha-1-microglobulin;Inter-alpha-trypsin inhibitor light chain;Trypstatin	29	0
ANG	Angiogenin	2	15
APCS	Serum amyloid P-component;Serum amyloid P-component(1-203)	14	0
APOA1	Apolipoprotein A-I;Proapolipoprotein A-I;Truncated apolipoprotein A-I	65	0
APOA2	Apolipoprotein A-II;Proapolipoprotein A-II;Truncated apolipoprotein A-II	16	0
APOA4	Apolipoprotein A-IV	73	0
APOB	Apolipoprotein B-100;Apolipoprotein B-48	373	0
APOC1	Apolipoprotein C-I;Truncated apolipoprotein C-I	10	0
APOC3	Apolipoprotein C-III	8	0
APOC4	Apolipoprotein C-IV	7	4
APOC4-APOC2	Apolipoprotein C-II;Proapolipoprotein C-II	11	0
APOD	Apolipoprotein D	15	0
APOE	Apolipoprotein E	36	0
APOF	Apolipoprotein F	4	0
APOH	Beta-2-glycoprotein 1	26	0
APOL1	Apolipoprotein L1	23	0
APOM	Apolipoprotein M	10	0
ATRN	Attractin	24	0
AZGP1	Zinc-alpha-2-glycoprotein	29	0
B2M	Beta-2-microglobulin;Beta-2-microglobulin form pI 5.3	6	0
BCHE	Cholinesterase;Carboxylic ester hydrolase	14	2
BTD	Biotinidase	10	1
C1QA	Complement C1q subcomponent subunit A	5	0
C1QB	Complement C1q subcomponent subunit B	9	0
C1QC	Complement C1q subcomponent subunit C	8	0
C1R	Complement C1r subcomponent/heavy chain/light chain	48	0
C1RL	Complement C1r subcomponent-like protein	13	0
C1S	Complement C1s subcomponent/heavy chain/light chain	40	0
C2	Complement C2;Complement C2b fragment;Complement C2a fragment	9	0
C3	Complement C3	184	0
C4B	Complement C4-B/ beta chain/ alpha chain;C4a anaphylatoxin;Complement C4 gamma chain	148	0
C4BPA	C4b-binding protein alpha chain	32	0
C4BPB	C4b-binding protein beta chain	7	0
C5	Complement C5/beta chain/alpha chain;C5a anaphylatoxin;Complement C5 alpha chain	84	0
C6	Complement component C6	55	0
C7	Complement component C7	50	0
C8A	Complement component C8 alpha chain	29	0
C8B	Complement component C8 beta chain	42	0
C8G	Complement component C8 gamma chain	10	0
C9	Complement component C9;Complement component C9a;Complement component C9b	35	0
CA1	Carbonic anhydrase 1	7	15
CCDC40	Coiled-coil domain-containing protein 40	2	5
CD14	Monocyte differentiation antigen CD14/urinary form/membrane-bound form	17	0
CD44	CD44 antigen	3	6
CD5L	CD5 antigen-like	22	0
CDH5	Cadherin-5	12	1
CFB	Complement factor B/Ba fragment/Bb fragment	92	0
CFD	Complement factor D	8	0
CFH	Complement factor H	104	10
CFH	Complement Factor H	4	0
CFHR1	Complement factor H-related protein 1	7	0
CFHR2	Complement factor H-related protein 2	6	0
CFHR3	Complement factor H-related protein 3	5	5
CFHR4	Complement factor H-related protein 4	4	2
CFHR5	Complement factor H-related protein 5	9	13
CFI	Complement factor I/heavy chain/light chain	33	0
CFP	Properdin	11	0
CLEC3B	Tetranectin	14	0
CLU	Clusterin;Clusterin beta chain;Clusterin alpha chain;Clusterin	27	0
CNDP1	Beta-Ala-His dipeptidase	24	1
COLEC11	Collectin-11	8	12
COMP	Cartilage oligomeric matrix protein	15	2
CP	Ceruloplasmin	81	0
CPB2	Carboxypeptidase B2	19	0
CPN1	Carboxypeptidase N catalytic chain	17	0
CPN2	Carboxypeptidase N subunit 2	15	0
CRISP3	Cysteine-rich secretory protein 3	3	12
CRP	C-reactive protein;C-reactive protein(1-205)	4	14
CRTAC1	Cartilage acidic protein 1	18	2
CST3	Cystatin-C	5	0
DBH	Dopamine beta-hydroxylase;Soluble dopamine beta-hydroxylase	12	7
ECM1	Extracellular matrix protein 1	26	0
EFEMP1	EGF-containing fibulin-like extracellular matrix protein 1	8	1
F10	Coagulation factor X/light chain/heavy chain;Activated factor Xa heavy chain	15	0
F11	Coagulation factor XI; XIa heavy chain; XIa light chain	26	0
F12	Coagulation factor XII/XIIa heavy chain;Beta-factor XIIa part 1/XIIa light chain	27	0
F13A1	Coagulation factor XIII A chain	3	11
F13B	Coagulation factor XIII B chain	27	0
F2	Prothrombin;Activation peptide fragment 1/2;Thrombin light chain/heavy chain	51	0
F5	Coagulation factor V; V heavy chain; V light chain	43	0
F7	Coagulation factor VII;Factor VII light chain;Factor VII heavy chain	7	13
F9	Coagulation factor IX; IXa light chain; IXa heavy chain	10	0
FBLN1	Fibulin-1	24	0
FBLN1	Fibulin-1	6	0
FBN1	Fibrillin-1	8	15
FCGBP	Immunoglobulin GFc-binding protein	32	5
FCGR3A	Low affinity immunoglobulin gamma Fc region receptor III-A	4	0
FCN3	Ficolin-3	12	1
FETUB	Fetuin-B	13	3
FGA	Fibrinogen alpha chain;Fibrinopeptide A;Fibrinogen alpha chain	30	0
FN1	Fibronectin;Anastellin;Ugl-Y1;Ugl-Y2;Ugl-Y3	127	0
GC	Vitamin D-binding protein	56	0
GP1BA	Platelet glycoprotein Ib alpha chain;Glycocalicin	8	1
GP5	Platelet glycoprotein V	12	1
GPLD1	Phosphatidylinositol-glycan-specific phospholipase D	23	0
GPX3	Glutathione peroxidase;Glutathione peroxidase 3	11	0
HABP2	Hyaluronan-binding protein 2/heavy chain/light chain	19	0
HBA1;HBA2	Hemoglobin subunit alpha	14	0
HBB	Hemoglobin subunit beta;LVV-hemorphin-7;Spinorphin	25	0
HBD	Hemoglobin subunit delta	5	5
HGFAC	Hepatocyte growth factor activator/short chain/long chain	26	0
HP	Haptoglobin;Haptoglobin alpha chain;Haptoglobin beta chain	41	0
HPR	Haptoglobin-related protein	10	0
HPX	Hemopexin	56	0
HRG	Histidine-rich glycoprotein	34	0
ICAM2	Intercellular adhesion molecule 2	4	12
IGF2	Insulin-like growth factor II;;Insulin-like growth factor II Ala-25 Del;Preptin	5	3
IGFALS	Insulin-like growth factor-binding protein complex acid labile subunit	33	0
IGFBP3	Insulin-like growth factor-binding protein 3	9	1
IGHA1	Immunoglobulin alpha-1 chain C region	26	0
IGHA2	Immunoglobulin alpha-2 chain C region	6	1
IGHD	Immunoglobulin delta chain C region	21	6
IGHG1	Immunoglobulin gamma-1 chain C region	35	0
IGHG2	Immunoglobulin gamma-2 chain C region	16	0
IGHG3	Immunoglobulin gamma-3 chain C region	23	0
IGHG4	Immunoglobulin gamma-4 chain C region	14	0
IGHM	Immunoglobulin mu chain C region	42	0
IGHV1-18	Immunoglobulin Heavy Variable 1-18	3	0
IGHV1-2	Immunoglobulin heavy chain V-I region V35	5	5
IGHV1-24	Immunoglobulin Heavy Variable 1-24	3	7
IGHV1-69	Immunoglobulin heavy chain V-I region EU	4	2
IGHV1OR15-1	Immunoglobulin Heavy Variable 1/OR15-1	3	1
IGHV2-26	Immunoglobulin Heavy Variable 2-26	4	0
IGHV3-13	Immunoglobulin heavy chain V-III region BRO	4	9
IGHV3-15	Immunoglobulin Heavy Variable 3-15	8	0
IGHV3-20	Immunoglobulin Heavy Variable 3-20	2	15
IGHV3-35	Immunoglobulin Heavy Variable 3-35	2	9
IGHV3-38	Immunoglobulin Heavy Variable 3-38	2	5
IGHV3-43	Immunoglobulin Heavy Variable 3-43	2	15
IGHV3-49	Immunoglobulin Heavy Variable 3-49	6	0
IGHV3-7	Immunoglobulin heavy chain V-III region JON	8	0
IGHV3-72	Immunoglobulin Heavy Variable 3-72	4	1
IGHV3-74	Immunoglobulin Heavy Variable 3-74	3	0
IGHV3-9	Immunoglobulin heavy chain V-III region DOB	4	2
IGHV3OR15-7	Immunoglobulin Heavy Variable 3/OR15-7	2	10
IGHV3OR16-12	Immunoglobulin Heavy Variable 3/OR16-12	2	3
IGHV3OR16-9	Immunoglobulin Heavy Variable 3/OR16-9	4	0
IGHV4-28	Immunoglobulin Heavy Variable 4-28	3	9
IGHV4-4	Immunoglobulin Heavy Variable 4-4	4	3
IGHV4-61	Immunoglobulin heavy chain V-II region NEWM;Ig heavy chain V-II region ARH-77/WAH	5	0
IGHV5-51	Immunoglobulin Heavy Variable 5-51	5	0
IGHV6-1	Immunoglobulin Heavy Variable 6-1	6	0
IGJ;JCHAIN	Immunoglobulin J chain	11	0
IGKC	Immunoglobulin kappa chain C region	19	0
IGKV1-12	Immunoglobulin kappa chain V-I region Wes	2	9
IGKV1-16	Immunoglobulin kappa chain V-I region BAN	3	2
IGKV1-17	Immunoglobulin kappa chain V-I region Gal	6	0
IGKV1-27	Immunoglobulin Kappa Variable 1-27	3	3
IGKV1-33	Immunoglobulin kappa chain V-I region AU;Ig kappa chain V-I region AG	3	3
IGKV1-5	Immunoglobulin kappa chain V-I region HK102	4	0
IGKV1-8/1-9	Immunoglobulin Kappa Variable 1-8/1-9	6	0
IGKV1D-13	Immunoglobulin Kappa Variable 1D-13	3	8
IGKV1D-39	Immunoglobulin kappa chain V-I region Daudi;Ig kappa chain V-I region DEE	3	2
IGKV2-24	Immunoglobulin Kappa Variable 2-24	7	0
IGKV2-40	Immunoglobulin kappa chain V-II region Cum	2	12
IGKV2D-28	Immunoglobulin kappa chain V-II region FR	4	0
IGKV2D-29	Immunoglobulin Kappa Variable 2D-29	4	0
IGKV2D-30	Immunoglobulin kappa chain V-II region RPMI 6410	3	0
IGKV3-15	Immunoglobulin kappa chain V-III region POM	3	0
IGKV3-20	Immunoglobulin kappa chain V-III region B6	5	0
IGKV3D-11	Immunoglobulin kappa chain V-III region VG	5	0
IGKV4-1	Immunoglobulin kappa chain V-IV region	5	0
IGKV6-21	Immunoglobulin Kappa Variable 6-21	3	0
IGLC6	Immunoglobulin lambda-6 chain C region	5	0
IGLL5;IGLC1	Immunoglobulin lambda-like polypeptide 5;Ig lambda-1 chain C regions	12	0
IGLV1-36	Immunoglobulin Lambda Variable 1-36	3	3
IGLV1-40	Immunoglobulin lambda chain V-I region NEWM	4	0
IGLV1-47	Immunoglobulin lambda chain V-I region HA	3	0
IGLV1-51	Immunoglobulin lambda chain V-I region NEW	5	0
IGLV2-11	Immunoglobulin lambda chain V-II region BOH	5	0
IGLV2-14	Immunoglobulin lambda chain V-II region TOG	2	7
IGLV2-18	Immunoglobulin Lambda Variable 2-18	3	0
IGLV2-23	Immunoglobulin lambda chain V-II region NEI	3	6
IGLV3-10	Immunoglobulin Lambda Variable 3-10	6	1
IGLV3-19	Immunoglobulin lambda chain V-III region SH	7	3
IGLV3-21	Immunoglobulin lambda chain V-III region LOI	3	0
IGLV3-27	Immunoglobulin lambda chain V-IV region Kern	3	0
IGLV3-9	Immunoglobulin Lambda Variable 3-9	2	6
IGLV4-69	Immunoglobulin Lambda Variable 4-69	4	9
IGLV7-43	Immunoglobulin lambda chain V region 4A	4	0
IGLV8-61	Immunoglobulin Lambda Variable 8-61	3	0
ITIH1	Inter-alpha-trypsin inhibitor heavy chain H1	47	0
ITIH2	Inter-alpha-trypsin inhibitor heavy chain H2	37	0
ITIH3	Inter-alpha-trypsin inhibitor heavy chain H3	38	0
ITIH4	Inter-Alpha-Trypsin Inhibitor Heavy Chain 4	69	0
KDM4C/4B/4E	Lysine-specific demethylase 4C/4E/4B	2	16
KHSRP	Far upstream element-binding protein 2	3	11
KLKB1	Plasma kallikrein/heavy chain/light chain	37	0
KNG1	Kininogen-1/heavy chain/light chain;T-kinin;Bradykinin;Lysyl-bradykinin	38	0
LBP	Lipopolysaccharide-binding protein	9	1
LCAT	Phosphatidylcholine-sterol acyltransferase	9	0
LCP1	Plastin-2	16	12
LDHB	L-lactate dehydrogenase B chain;L-lactate dehydrogenase	7	15
LGALS3BP	Galectin-3-binding protein	19	0
LPA	Apolipoprotein(a)	49	0
LRG1	Leucine-rich alpha-2-glycoprotein	17	0
LUM	Lumican	19	0
LYVE1	Lymphatic vessel endothelial hyaluronic acid receptor 1	3	7
LYZ	Lysozyme C;Lysozyme	4	7
MASP1	Mannan-binding lectin serine protease 1/heavy chain/light chain	19	1
MASP2	Mannan-binding lectin serine protease 2/A chain/B chain	6	6
MBL2	Mannose-binding protein C	9	15
MCCC2	Methylcrotonoyl-CoA carboxylase beta chain, mitochondrial	3	15
MINPP1	Multiple inositol polyphosphate phosphatase 1	4	16
MMRN1	Multimerin-1;Platelet glycoprotein Ia*;155 kDa platelet multimerin	10	6
MST1	Hepatocyte growth factor-like protein/alpha chain/beta chain	37	2
NCAM1	Neural cell adhesion molecule 1	7	8
NDST4;NDST3	Bifunctional heparan sulfate N-deacetylase/N-sulfotransferase 4/3	2	16
OMD	Osteomodulin	3	20
ORM1	Alpha-1-acid glycoprotein 1	12	0
ORM2	Alpha-1-acid glycoprotein 2	16	0
PEPD	Xaa-Pro dipeptidase	9	13
PF4	Platelet factor 4;Platelet factor 4, short form	6	0
PF4V1	Platelet factor 4 variant	3	4
PGLYRP2	N-acetylmuramoyl-L-alanine amidase	26	0
PI16	Peptidase inhibitor 16	5	2
PLG	Plasminogen;Plasmin heavy chain A/short form;Angiostatin;Plasmin light chain B	86	0
PLTP	Phospholipid transfer protein	8	3
PODOY3	Immunoglobulin lambda constant 3	2	15
PON1	Serum paraoxonase/arylesterase 1	17	0
PON3	Serum paraoxonase/lactonase 3	3	11
PPBP	Platelet basic protein;Connective tissue-activating peptide III;TC-2;Beta-thromboglobulin	9	0
PRDX2	Peroxiredoxin-2	4	17
PRG4	Proteoglycan 4;Proteoglycan 4 C-terminal part	25	0
PROC	Vitamin K-dependent protein C/ light chain/ heavy chain;Activation peptide	5	5
PROCR	Endothelial protein C receptor	3	21
PROS1	Vitamin K-dependent protein S	25	0
PROZ	Vitamin K-dependent protein Z	9	1
PTGDS	Prostaglandin-H2 D-isomerase	3	6
PZP	Pregnancy zone protein	32	8
QSOX1	Sulfhydryl oxidase 1	19	5
RBP4	Retinol-binding protein 4	19	0
S100A9	Protein S100-A9	3	8
SAA1	Serum amyloid A-1 protein;Amyloid protein A;Serum amyloid A protein	4	2
SAA2	Serum amyloid A-2 protein	2	10
SAA2-SAA4	Serum amyloid A-4 protein	9	0
SELL	L-selectin	10	9
SEPP1	Selenoprotein P	10	0
SERPINA1	Alpha-1-antitrypsin;Short peptide from AAT	58	14
SERPINA1	Serpin Family A Member 1	3	0
SERPINA10	Protein Z-dependent protease inhibitor	27	0
SERPINA3	Alpha-1-antichymotrypsin;Alpha-1-antichymotrypsin His-Pro-less	41	0
SERPINA4	Kallistatin	22	0
SERPINA5	Plasma serine protease inhibitor	15	1
SERPINA6	Corticosteroid-binding globulin	20	0
SERPINA7	Thyroxine-binding globulin	16	0
SERPINC1	Antithrombin-III	42	0
SERPIND1	Heparin cofactor 2	27	0
SERPINF1	Pigment epithelium-derived factor	31	0
SERPINF2	Alpha-2-antiplasmin	25	0
SERPING1	Plasma protease C1 inhibitor	36	0
SHANK1	SH3 and multiple ankyrin repeat domains protein 1	2	14
SHBG	Sex hormone-binding globulin	19	0
SPARC	SPARC	10	0
SRGN	Serglycin	3	15
TF	Serotransferrin	103	0
TFRC	Transferrin receptor protein 1;Transferrin receptor protein 1, serum form	11	16
TGFBI	Transforming growth factor-beta-induced protein ig-h3	20	0
TTR	Transthyretin	15	0
VASN	Vasorin	11	1
VCL	Vinculin	7	13
VNN1	Pantetheinase	4	17
VTN	Vitronectin;Vitronectin V65 subunit;Vitronectin V10 subunit;Somatomedin-B	30	0
VWF	von Willebrand factor;von Willebrand antigen 2	70	0
Serum samples were obtained from controls (n=8), osteoarthritis (OA)-obese (n=10) and OA-non obese (n=10). Only proteins that had been quantified in at least 60% of the replicates of one of the conditions were retained, and only proteins identified with two or more peptides (number indicated in the Razor and unique peptide column) were kept for further analysis by the principal component analysis…

## Sheet: Table S2
TABLE S2. Pairwise differential expression analysis
Gene	Protein	Control									OA-obese											OA-non obese											MEAN	MEAN	MEAN	RATIO	RATIO	RATIO	Z-SCORE	Z-SCORE	Z-SCORE	p-values Limma	q-values Limma	Regulation	p-values Limma	q-values Limma	Regulation	p-values Limma	q-values Limma
		1	2	3	4	5	6	7	8		1	2	3	4	5	6	7	8	9	10		1	2	3	4	5	6	7	8	9	10		Control	OA-obese	OA-non obese	OA-obese/Control	OA-non obese/Control	OA-obese/OA-non obese	OA-obese/Control	OA-non obese/Control	OA-obese/OA-non obese	OA-obese/OA-non obese	OA-obese/OA-non obese	OA-obese/OA-non obese	OA-obese/Control	OA-obese/Control	OA-obese/Control	OA-non obese/Control	OA-non obese/Control
CRP	C-reactive protein	1.04208e+06	1.63177e+06	1.56153e+06	1.03815e+06	1.68875e+06	1.35391e+06	1.18724e+06	1.1175e+06		1.49005e+06	2.57987e+07	5.5809e+07	1.32465e+06	2.48473e+07	1.45565e+06	4.10786e+06	7.96978e+06	2.33122e+07	1.27623e+06		1.6535e+06	2.10206e+07	1.52039e+07	1.01735e+06	1.72017e+07	1.84858e+07	936129	1.72049e+06	6.99796e+06	3.03876e+06		1.32762e+06	1.47391e+07	8.72761e+06	11.1019	6.57389	1.68879	4.21	3.35	1.5	0.6341	0.925	Not Regulated	0.00546512	0.0453043	Up	0.00800033	0.042
LYZ	Lysozyme C	1.44788e+06	1.63177e+06	1.56153e+06	1.03815e+06	1.68875e+06	1.06602e+06	1.18724e+06	340001		1.82602e+07	1.59179e+07	1.60168e+07	2.07067e+07	1.22536e+07	1.5572e+06	9.72565e+06	6.90217e+06	9.03209e+06	1.12829e+07		1.6535e+06	3.97724e+07	621027	1.96461e+07	2.12401e+07	1.82211e+06	1.27724e+07	1.72828e+07	1.53621e+07	1.22944e+06		1.24517e+06	1.21655e+07	1.31402e+07	9.77019	10.5529	0.925826	3.94	4.45	-0.07	0.371229	0.788997	Not Regulated	7.59664e-07	0.000202071	Up	0.004	0.030208
CRTAC1	Cartilage acidic protein 1	1.04208e+06	9.08089e+06	5.21883e+06	3.56828e+06	7.21153e+06	1.62691e+07	3.64584e+06	1.1175e+06		5.43405e+07	3.1185e+07	2.95654e+07	2.70191e+07	2.69488e+07	3.903e+07	1.33905e+07	4.79292e+06	3.35534e+07	2.45829e+07		3.17657e+07	1.64245e+07	1.74216e+07	2.65574e+07	7.34521e+07	6.35009e+07	4.2778e+07	2.12196e+07	4.64568e+07	2.16906e+07		5.89426e+06	2.84409e+07	3.61267e+07	4.82518	6.12914	0.787252	2.47	3.19	-0.49	0.334381	0.77	Not Regulated	0.000126791	0.00702437	Up	1.16367e-05	0.0031419
IGHD	Ig delta chain C region	1.04208e+06	2.03154e+07	1.56153e+06	4.8138e+07	2.79663e+07	1.35391e+06	1.18724e+06	4.03541e+07		9.64608e+08	2.04102e+08	1.78044e+07	2.62693e+08	1.7872e+09	1.01789e+09	5.19624e+06	1.0054e+08	1.96559e+07	6.52368e+07		1.13827e+08	3.45384e+06	621027	2.97461e+06	9.44892e+07	2.28135e+06	1.575e+08	9.82521e+07	1.35525e+06	2.19927e+06		1.77398e+07	4.44492e+08	4.76953e+07	25.0562	2.6886	9.31942	5.91	1.28	5.95	0.00799327	0.305	Not Regulated	0.00195603	0.038	Up	0.650467	0.738
PTGDS	Prostaglandin-H2 D-isomerase	4.90281e+06	2.69956e+06	6.93889e+06	1.03815e+06	1.68875e+06	1.00206e+07	1.18724e+06	1.1175e+06		1.97541e+07	1.65324e+07	2.44735e+07	1.49814e+07	1.73814e+07	2.61425e+07	1.54188e+07	2.39335e+07	1.22804e+07	1.67352e+07		2.25088e+07	2.01639e+07	621027	1.18924e+07	2.95168e+07	2.59174e+07	2.12339e+07	2.40757e+07	1.65072e+07	1.25726e+06		3.69919e+06	1.87633e+07	1.73694e+07	5.07228	4.69548	1.08025	2.57	2.57	0.33	0.244962	0.708	Not Regulated	1.79743e-06	0.000239059	Up	0.014	0.0544277
KDM4C *	Lysine-specific demethylase 4C	1.04208e+06	1.63177e+06	1.56153e+06	1.03815e+06	1.68875e+06	1.35391e+06	1.18724e+06	1.1175e+06		2.89424e+06	5.9256e+06	3.92642e+06	2.04956e+06	1.05352e+07	7.80687e+06	8.26162e+06	6.12756e+06	1.31351e+06	2.64305e+06		1.6535e+06	9.7131e+06	621027	1.01735e+06	1.03801e+06	963534	7.9082e+06	1.5062e+07	1.35525e+06	1.25726e+06		1.32762e+06	5.14836e+06	4.05892e+06	3.87789	NA	1.26841	2.01	NA	0.75	0.102	0.507217	Not Regulated	0.000132037	0.00702437	Up	NA	NA
KHSRP	KH-Type Splicing Regulatory Protein	1.04208e+06	1.63177e+06	2.99916e+06	1.03815e+06	1.68875e+06	1.35391e+06	1.18724e+06	6.47546e+06		1.49005e+06	8.26308e+06	1.64805e+07	1.32373e+06	2.99505e+07	2.24718e+06	877760	9.83706e+06	6.95974e+06	9.45662e+06		1.6535e+06	5.97828e+06	621027	2.99373e+07	1.58632e+07	6.33147e+06	2.41172e+07	1.07825e+07	1.18484e+07	5.48007e+06		2.17707e+06	8.68862e+06	1.12613e+07	3.99098	5.1727	0.771547	2.07	2.8	-0.55	0.509185	0.861	Not Regulated	0.029	0.099	Not Regulated	0.006	0.036
IGHV3-35	Ig Heavy Variable 3-35	5.86844e+06	1.63177e+06	5.67922e+06	1.03815e+06	7.11665e+06	1.35391e+06	5.53267e+06	1.1175e+06		9.83506e+06	1.08392e+06	4.3378e+07	9.18172e+06	1.42282e+07	1.44879e+06	877760	1.3923e+06	2.66827e+07	1.48863e+07		1.6535e+06	3.41968e+07	1.54383e+07	2.22736e+07	5.68114e+06	1.69187e+07	1.91622e+07	2.70504e+07	3.01628e+07	4.82954e+07		3.66729e+06	1.22995e+07	2.20833e+07	3.35383	6.02169	0.556958	1.71	3.15	-1.4	0.063	0.390243	Not Regulated	0.190989	0.34	Not Regulated	0.000474545	0.0150934
S100A9	Protein S100-A9	2.13791e+07	1.63177e+06	7.30065e+06	1.03815e+06	1.68875e+06	1.35391e+06	1.18724e+06	4.34571e+06		1.01714e+07	2.73167e+07	1.15153e+06	1.4738e+07	1.04768e+07	2.80311e+07	1.90419e+07	1.3923e+06	1.31351e+06	1.27502e+07		7.46575e+06	3.26629e+07	9.59938e+06	2.89724e+07	5.75035e+06	3.14617e+07	1.88822e+07	1.92005e+07	3.00811e+07	2.82404e+06		4.99066e+06	1.26384e+07	1.869e+07	2.5324	3.745	0.676209	1.12	2.05	-0.89	0.180354	0.619221	Not Regulated	0.0710776	0.173455	Not Regulated	0.00113294	0.021
FBN1	Fibrillin-1	1.04208e+06	1.63177e+06	1.56153e+06	1.03815e+06	1.68875e+06	4.73083e+06	1.18724e+06	1.1175e+06		5.24226e+06	1.50228e+07	1.15153e+06	4.28468e+06	1.25916e+07	1.44879e+06	877760	1.3923e+06	1.31351e+06	1.27623e+06		1.6535e+06	1.0022e+07	6.82454e+06	1.37474e+07	1.03801e+06	1.43725e+07	7.12061e+06	1.40695e+07	8.82596e+06	2.05737e+07		1.74973e+06	4.46015e+06	9.82478e+06	NA	5.61502	0.453969	NA	2.99	-1.93	0.0272493	0.326	Not Regulated	NA	NA	NA	0.000415255	0.0150934
ADIPOQ	Adiponectin	2.16152e+06	1.2379e+07	1.56153e+06	7.60287e+06	9.2267e+06	4.04207e+06	2.14703e+06	1.12563e+06		1.09815e+06	483318	1.15153e+06	1.94228e+06	1.5571e+06	2.788e+06	877760	1.23241e+06	1.31351e+06	981541		1.16732e+06	1.35822e+06	1.59786e+06	1.01735e+06	5.78501e+06	3.90533e+06	936129	1.72049e+06	5.23236e+06	1.3835e+06		5.03079e+06	1.34256e+06	2.41036e+06	0.266868	0.479121	0.556996	-3.57	-2.73	-1.4	0.09	0.507186	Not Regulated	0.003	0.0383021	Down	0.092	0.17
ACTA1 *	Actin	1.31308e+07	7.56789e+06	1.08949e+07	2.63495e+06	5.87145e+06	1.35391e+06	1.18724e+06	1.1175e+06		1.49005e+06	1.08392e+06	1.15153e+06	1.32373e+06	1.5571e+06	1.44879e+06	877760	1.3923e+06	1.31351e+06	1.27623e+06		1.6535e+06	1.35822e+06	621027	1.01735e+06	1.03801e+06	2.49392e+07	936129	1.72049e+06	1.35525e+06	1.25726e+06		5.46983e+06	1.29149e+06	3.58965e+06	0.236112	0.656263	NA	-3.82	-2	NA	NA	NA	NA	0.004	0.0411558	Down	0.0873171	0.164
Serum samples were obtained from controls (n=8), osteoarthritis (OA)-obese (n=10), and OA-non obese (n=10). The normalized intensity values were from the mass spectrometry analysis for each protein; their means and the ratios of the means were calculated for each group pair. Ratios of the means were converted to z-scores. Statistical analysis using the Limma Method and a q<0.050 and z > 1.96 was …
[truncated: 1 more columns]
